# Supplementary material for: The Cross-Resistance Pattern and the Metabolic Resistance Mechanism of Acetamiprid in the Brown Planthopper, Nilaparvata lugens (Stål)
Source: Int J Mol Sci. 2022 Aug 21;23(16):9429. doi: 10.3390/ijms23169429 (PMC9409256; doi:10.3390/ijms23169429)
Supplement: Supplementary file 1 [file ijms-23-09429-s001.zip]

Archive with 1 entries (1 files):
- ijms-1855326-supplementary.pdf
